# Supplementary material for: Severity and properties of cardiac damage caused by Streptococcus pneumoniae are strain dependent
Source: PLoS One. 2018 Sep 14;13(9):e0204032. doi: 10.1371/journal.pone.0204032 (PMC6138390; doi:10.1371/journal.pone.0204032)
Supplement: S1 File — (XLSX) [file pone.0204032.s008.xlsx]

## Sheet: Compiled
	Log CFU/mL	Log(CFU/gm)
T4	5.8451	5.52501
	6.11394	6.43731
	6.30103	6.60989
	5.95	6.01
	6.45	6.1
	6.54	6.08
D39	8.36173	6.8531
	8.59106	7.30408
	8.32222	7.4318
	9.09691	7.60534
	8.62325	7.02915
	9.26245	7.14919
WU2	6.59	4.92
	6.65	5.3
	5.3	4.23
	5.8451	4.26146
	5.30103	0
	5.47712	3.93089
AMQ16	0	0
	3	0
	0	0
	0	0
	3	0
	3.30103	0
6A-10	7.27646	7.01404
	7.29447	7.07168
	7.30103	6.45522
	7.39	6.51
	6.62	5.97
	7.25	6.06
7F	0	4.55323
	0	0
	0	0
	0	0
	5.09691	4.17393
	3	0
EF3030	0	0
	0	0
	0	0
	0	0
	0	0
	0	0
BHN97	0	0
	0	0
	0	0
	0	0
	0	0
	0	0
23F	0	0
	0	0
	0	0
	0	0
	0	0
	0	0

## Sheet: Round 1
Inoculum loads
	CFU
T4	1040
D39	980
WU2	960
AMQ16	720
6A10	1640
7F	1010
EF3030	1350
BHN97	1610
23F	1600
Blood titers (24 hours)						heart titers (each heart homogenized in 1 ml PBS)									Correlation
		CFU/mL	Log CFU/mL				w1	w2	wt of hrt= w2-w1	CFU/mL	CFU/gram hrt	Log(CFU/gm)				Log CFU/mL	Log(CFU/gm)
	WU2	3900000	6.59106			WU2	3.863	3.9834	0.1204	10000	83056.5	4.91937			WU2	6.59106	4.91937
		4500000	6.65321				3.909	4.0406	0.1316	26000	197568	5.29572				6.65321	5.29572
		200000	5.30103				3.8602	3.9785	0.1183	2000	16906.2	4.22805				5.30103	4.22805
	T4	700000	5.8451			T4	3.9227	4.0242	0.1015	34000	334975	5.52501			T4	5.8451	5.52501
		1300000	6.11394				3.9042	4.0138	0.1096	300000	2.73723e+06	6.43731				6.11394	6.43731
		2000000	6.30103				3.8862	4.0016	0.1154	470000	4.07279e+06	6.60989				6.30103	6.60989
	D39	230000000	8.36173			D39	3.838	3.9502	0.1122	800000	7.13012e+06	6.8531			D39	8.36173	6.8531
		390000000	8.59106				3.9145	4.0138	0.0993	2000000	2.0141e+07	7.30408				8.59106	7.30408
		210000000	8.32222				3.8145	3.9329	0.1184	3200000	2.7027e+07	7.4318				8.32222	7.4318
	6A10	18900000	7.27646			6A10	3.843	3.9495	0.1065	1100000	1.03286e+07	7.01404			6A10	7.27646	7.01404
		19700000	7.29447				3.8303	3.949	0.1187	1400000	1.17944e+07	7.07168				7.29447	7.07168
		20000000	7.30103				3.9173	4.04	0.1227	350000	2.85249e+06	6.45522				7.30103	6.45522
	AMQ16	0	0			AMQ16	3.8582	3.967	0.1088	0	0	0			AMQ16	0	0
		1000	3				3.8444	3.9664	0.122	0	0	0				3	0
		0	0				3.8668	3.9911	0.1243	0	0	0				0	0
	7F	0	0			7F	3.8406	3.9525	0.1119	4000	35746.2	4.55323			7F	0	4.55323
		0	0				3.8245	3.9592	0.1347	0	0	0				0	0
		0	0				3.856	3.981	0.125	0	0	0				0	0
	EF3030	0	0			EF3030	3.806	3.9228	0.1168	0	0	0			EF3030	0	0
		0	0				3.84	3.944	0.104	0	0	0				0	0
		0	0				3.9194	4.0388	0.1194	0	0	0				0	0
	BHN97	0	0			BHN97	3.9104	4.0266	0.1162	0	0	0			BHN97	0	0
		0	0				3.855	4	0.145	0	0	0				0	0
		0	0				3.871	3.983	0.112	0	0	0				0	0
	23F	0	0			23F	3.8707	3.978	0.1073	0	0	0			23F	0	0
		0	0				3.8816	3.9954	0.1138	0	0	0				0	0
		0	0				3.8132	3.9736	0.1604	0	0	0				0	0

## Sheet: Round 2
Inoculum loads
	CFU
T4	1210
D39	980
WU2	360
AMQ16	840
6A10	1060
7F	1240
EF3030	1270
BHN97	1280
23F	1380
Blood titers (24 hours)					heart titers (each heart homogenized in 1 ml PBS)						Correlation
		CFU/mL	Log CFU/mL				w1	w2	wt of hrt= w2-w1	CFU/mL	CFU/gram hrt	Log(CFU/gm)			Log CFU/mL	Log(CFU/gm)	cTnI (pg/mL)
	WU2	700000	5.85			WU2	3.8554	3.9266	0.0712	1300	18300	4.26			WU2	5.85	4.26	0
		200000	5.3				3.871	3.9328	0.0618	0	0	0				5.3	0	0
		300000	5.48				3.829	3.9228	0.0938	800	8530	3.93				5.48	3.93	0
	T4	900000	5.95			T4	3.9108	3.9694	0.0586	60000	1020000	6.01			T4	5.95	6.01	66.12
		2800000	6.45				3.823	3.863	0.04	50000	1250000	6.1				6.45	6.1	72.32
		3500000	6.54				3.8277	3.9363	0.1086	130000	1200000	6.08				6.54	6.08	89.58
	D39	1250000000	9.1			D39	3.851	3.884	0.033	1330000	40300000	7.61			D39	9.1	7.61	304.78
		420000000	8.62				3.851	3.9043	0.0533	570000	10700000	7.03				8.62	7.03	310.71
		1830000000	9.26				3.823	3.8996	0.0766	1080000	14100000	7.15				9.26	7.15	132.29
	6A10	24700000	7.39			6A10	3.8254	3.893	0.0676	220000	3250000	6.51			6A10	7.39	6.51	60.37
		4200000	6.62				3.864	3.9284	0.0644	60000	932000	5.97				6.62	5.97	64.05
		17800000	7.25				3.8724	3.9509	0.0785	90000	1150000	6.06				7.25	6.06	72.99
	AMQ16	0	0			AMQ16	3.9064	3.9575	0.0511	0	0	0			AMQ16	0	0	0
		1000	3				3.842	3.9224	0.0804	0	0	0				3	0	0
		2000	3.3				3.855	3.9437	0.0887	0	0	0				3.3	0	0
	7F	0	0			7F	3.8954	3.9808	0.0854	0	0	0			7F	0	0	0
		125000	5.1				3.8249	3.8718	0.0469	700	14900	4.17				5.1	4.17	0
		1000	3				3.874	3.9447	0.0707	0	0	0				3	0	0
	EF3030	0	0			EF3030	3.824	3.862	0.038	0	0	0			EF3030	0	0	0
		0	0				3.844	3.8911	0.0471	0	0	0				0	0	0
		0	0				3.8654	3.9215	0.0561	0	0	0				0	0	0
	BHN97	0	0			BHN97	3.9114	3.9707	0.0593	0	0	0			BHN97	0	0	0
		0	0				3.848	3.9197	0.0717	0	0	0				0	0	0
		0	0				3.808	3.877	0.069	0	0	0				0	0	0
	23F	0	0			23F	3.876	3.9582	0.0822	0	0	0			23F	0	0	0
		0	0				3.891	3.9569	0.0659	0	0	0				0	0	0
		0	0				3.809	3.8585	0.0495	0	0	0				0	0	0
