# Supplementary material for: Severity and properties of cardiac damage caused by Streptococcus pneumoniae are strain dependent
Source: PLoS One. 2018 Sep 14;13(9):e0204032. doi: 10.1371/journal.pone.0204032 (PMC6138390; doi:10.1371/journal.pone.0204032)
Supplement: S2 File — (XLS) [file pone.0204032.s009.xls]

## Sheet: 415.0
Raw Data{Wavelength:415.0}
	std 1	std 2		avg	cTnI (ng/mL)
	2.086	2.215		2.1505	10
	1.636	1.681		1.6585	5
	1.077	1.094		1.0855	2.5
	0.669	0.609		0.639	1.25
	0.398	0.38		0.389	0.625
	0.238	0.243		0.2405	0.313
	0.153	0.149		0.151	0.156
	0.056	0.056		0.056	0
	T4	D39	WU2	AMQ16	6A10	7F	EF3030	BHN97	23F	Uninfected
	0.064	0.22	0.055	0.054	0.098	0.051	0.056	0.053	0.054	0.053
	0.07	0.223	0.052	0.051	0.062	0.05	0.05	0.055	0.054	0.05
	0.112	0.133	0.053	0.054	0.104	0.052	0.054	0.052	0.055	0.05
cTnI (ng/mL)
	T4	D39	WU2	AMQ16	6A10	7F	EF3030	BHN97	23F	Uninfected
	0.0661192	0.304782	0	0	0.0603721	0	0	0	0	0
	0.0723179	0.310708	0	0	0.064053	0	0	0	0	0
	0.0895826	0.132291	0	0	0.0729926	0	0	0	0	0
cTnI (pg/mL)
	T4	D39	WU2	AMQ16	6A10	7F	EF3030	BHN97	23F	Uninfected
	66.1192	304.782	0	0	60.3721	0	0	0	0	0
	72.3179	310.708	0	0	64.053	0	0	0	0	0
	89.5826	132.291	0	0	72.9926	0	0	0	0	0
