# Supplementary material for: Severity and properties of cardiac damage caused by Streptococcus pneumoniae are strain dependent
Source: PLoS One. 2018 Sep 14;13(9):e0204032. doi: 10.1371/journal.pone.0204032 (PMC6138390; doi:10.1371/journal.pone.0204032)
Supplement: S3 File — (XLSX) [file pone.0204032.s010.xlsx]

## Sheet: Sheet1
	0		15		30		45		60		75		90		105		120
		log10		log10		log10		log10		log10		log10		log10		log10		log10
TIGR4-1	21850	4.33945	26700	4.42651	17100	4.233	26700	4.42651	24700	4.3927	23300	4.36736	24800	4.39445	24100	4.38202	24100	4.38202
TIGR4-2	18600	4.26951	21100	4.32428	24900	4.3962	20600	4.31387	22600	4.35411	23000	4.36173	24100	4.38202	21300	4.32838	20300	4.3075
D39-1	15200	4.18184	10400	4.01703	19800	4.29667	16100	4.20683	18800	4.27416	20800	4.31806	19500	4.29003	17300	4.23805	19300	4.28556
D39-2	14200	4.15229	14200	4.15229	16700	4.22272	12900	4.11059	20000	4.30103	16500	4.21748	15700	4.1959	16000	4.20412	15100	4.17898
WU2-1	5700	3.75587	5400	3.73239	5000	3.69897	7100	3.85126	6800	3.83251	9400	3.97313	7600	3.88081	11600	4.06446	8200	3.91381
WU2-2	6200	3.79239	5500	3.74036	4600	3.66276	4300	3.63347	6100	3.78533	7800	3.89209	7400	3.86923	8400	3.92428	7900	3.89763
AMQ16-1	12500	4.09691	15300	4.18469	12100	4.08279	16600	4.22011	13000	4.11394	14900	4.17319	15400	4.18752	14900	4.17319	14900	4.17319
AMQ16-2	17300	4.23805	12200	4.08636	14500	4.16137	15600	4.19312	14600	4.16435	15900	4.2014	13500	4.13033	12300	4.08991	13100	4.11727
6A-10-1	13900	4.14301	11900	4.07555	16300	4.21219	12200	4.08636	15300	4.18469	14000	4.14613	16300	4.21219	13300	4.12385	18900	4.27646
6A-10-2	14700	4.16732	13600	4.13354	14900	4.17319	13400	4.1271	12400	4.09342	14000	4.14613	12500	4.09691	17100	4.233	14700	4.16732
7F-1	22800	4.35793	18800	4.27416	15500	4.19033	24700	4.3927	19900	4.29885	18900	4.27646	17000	4.23045	19600	4.29226	19700	4.29447
7F-2	20600	4.31387	12600	4.10037	21700	4.33646	15600	4.19312	19100	4.28103	16800	4.22531	19400	4.2878	18000	4.25527	11500	4.0607
EF3030-1	18700	4.27184	19200	4.2833	19900	4.29885	21000	4.32222	18600	4.26951	19500	4.29003	15900	4.2014	14900	4.17319	14500	4.16137
EF3030-2	19700	4.29447	19500	4.29003	17300	4.23805	21200	4.32634	15500	4.19033	16600	4.22011	16400	4.21484	15400	4.18752	16300	4.21219
BHN97-1	13400	4.1271	13300	4.12385	14000	4.14613	12400	4.09342	11300	4.05308	13700	4.13672	12900	4.11059	5100	3.70757	9100	3.95904
BHN97-2	11500	4.0607	15200	4.18184	16600	4.22011	10900	4.03743	9500	3.97772	10600	4.02531	10300	4.01284	8200	3.91381	8900	3.94939
23F-1	21600	4.33445	21500	4.33244	21500	4.33244	20900	4.32015	21600	4.33445	19300	4.28556	21000	4.32222	22000	4.34242	19100	4.28103
23F-2	15800	4.19866	18200	4.26007	19700	4.29447	22100	4.34439	16700	4.22272	18200	4.26007	17900	4.25285	19000	4.27875	18300	4.26245
