# Supplementary material for: Severity and properties of cardiac damage caused by Streptococcus pneumoniae are strain dependent
Source: PLoS One. 2018 Sep 14;13(9):e0204032. doi: 10.1371/journal.pone.0204032 (PMC6138390; doi:10.1371/journal.pone.0204032)
Supplement: S4 File — (XLSX) [file pone.0204032.s011.xlsx]

## Sheet: expt 1
H202 (uM)	std 1	std 2	avg
1000	2.038	2.024	2.031		0.188	0
800	2.013	1.99	2.0015		0.416	50
600	1.919	1.891	1.905		0.671	100
400	1.667	1.647	1.657		1.0825	200
200	1.095	1.07	1.0825		1.657	400
100	0.678	0.664	0.671		1.905	600
50	0.415	0.417	0.416		2.0015	800
0	0.183	0.193	0.188		2.031	1000
0D 595nm				avg
	T4	0.704	0.694	0.699
	6A10	1.195	1.174	1.1845
	D39	0.665	0.667	0.666
	WU2	1.062	1.051	1.0565
	AMQ16	0.707	0.719	0.713
	EF3030	0.749	0.747	0.748
	7F	0.8	0.801	0.8005
	23F	0.893	0.892	0.8925
	BHN97	0.729	0.732	0.7305
H202 (uM)				avg		Normalized
	T4	123.316	120.618	121.967		T4	1.01104	0.988916
	6A10	255.798	250.132	252.965		6A10	2.09722	2.05076
	D39	112.793	113.333	113.063		D39	0.924763	0.929187
	WU2	219.912	216.944	218.428		WU2	1.803	1.77867
	AMQ16	124.126	127.364	125.745		AMQ16	1.01767	1.04422
	EF3030	135.458	134.919	135.188		EF3030	1.11059	1.10616
	7F	149.219	149.489	149.354		7F	1.22341	1.22562
	23F	174.312	174.042	174.177		23F	1.42914	1.42693
	BHN97	130.062	130.871	130.467		BHN97	1.06634	1.07298

## Sheet: expt 2
H202 (uM)	std 1	std 2
1000	1.978	1.918	1.948		0.1665	0
800	1.983	1.898	1.9405		0.4515	50
600	1.921	1.846	1.8835		0.775	100
400	1.726	1.669	1.6975		1.2275	200
200	1.255	1.2	1.2275		1.6975	400
100	0.812	0.738	0.775		1.8835	600
50	0.449	0.454	0.4515		1.9405	800
0	0.167	0.166	0.1665		1.948	1000
	T4	0.707	0.68
	6A10	0.964	0.919
	D39	0.369	0.355
	WU2	0.962	0.917
	AMQ16	0.667	0.65
	EF3030	0.697	0.711
	7F	0.915	0.912
	23F	0.657	0.663
	BHN97	0.637	0.653
H202 (uM)				avg		Normlaized
	T4	110.427	103.604	107.016		T4	1.03183	0.968083
	6A10	175.368	163.997	169.683		6A10	1.63865	1.5324
	D39	25.0176	21.48	23.2488		D39	0.233766	0.20071
	WU2	174.863	163.492	169.177		WU2	1.63393	1.52767
	AMQ16	100.319	96.0235	98.1714		AMQ16	0.937388	0.897248
	EF3030	107.9	111.438	109.669		EF3030	1.00822	1.04128
	7F	162.986	162.228	162.607		7F	1.52295	1.51587
	23F	97.7923	99.3085	98.5504		23F	0.913776	0.927943
	BHN97	92.7385	96.7816	94.7601		BHN97	0.866553	0.904332

## Sheet: expt 3
H202 (uM)	std 1	std 2
1000	2.034	2	2.017		0.21175	0
800	2.018	1.987	2.0025		0.537	50
600	1.986	1.945	1.9655		0.8605	100
400	1.849	1.801	1.825		1.3305	200
200	1.365	1.319	1.342		1.813	400
100	0.889	0.851	0.87		1.95525	600
50	0.546	0.534	0.54		1.99475	800
0	0.223	0.208	0.2155		2.0085	1000
0D 595nm
	T4	1.074	1.069
	6A10	1.566	1.557
	D39	0.69	0.683
	WU2	1.266	1.261
	AMQ16	1.042	1.04
	EF3030	1.39	1.385
	7F	1.112	1.111
	23F	1.345	1.337
	BHN97	1.268	1.269
H202 (uM)				avg		Normalized
	T4	179.941	178.729	179.335		T4	1.00335	0.996591
	6A10	299.281	297.098	298.189		6A10	1.66879	1.65662
	D39	86.7984	85.1005	85.9494		D39	0.483988	0.47452
	WU2	226.513	225.3	225.907		WU2	1.26304	1.25627
	AMQ16	172.18	171.694	171.937		AMQ16	0.960073	0.957368
	EF3030	256.59	255.378	255.984		EF3030	1.43075	1.42399
	7F	189.159	188.916	189.037		7F	1.05475	1.0534
	23F	245.675	243.735	244.705		23F	1.36989	1.35907
	BHN97	226.998	227.241	227.119		BHN97	1.26574	1.26709

## Sheet: avg
T4	123.316	120.618	110.427	103.604	179.941	178.729	136.106
6A10	255.798	250.132	175.368	163.997	299.281	297.098	240.279
D39	112.793	113.333	25.0176	21.48	86.7984	85.1005	74.0871
WU2	219.912	216.944	174.863	163.492	226.513	225.3	204.504
AMQ16	124.126	127.364	100.319	96.0235	172.18	171.694	131.951
EF3030	135.458	134.919	107.9	111.438	256.59	255.378	166.947
7F	149.219	149.489	162.986	162.228	189.159	188.916	167
23F	174.312	174.042	97.7923	99.3085	245.675	243.735	172.478
BHN97	130.062	130.871	92.7385	96.7816	226.998	227.241	150.782
