# Supplementary material for: Severity and properties of cardiac damage caused by Streptococcus pneumoniae are strain dependent
Source: PLoS One. 2018 Sep 14;13(9):e0204032. doi: 10.1371/journal.pone.0204032 (PMC6138390; doi:10.1371/journal.pone.0204032)
Supplement: S5 File — (XLSX) [file pone.0204032.s012.xlsx]

## Sheet: Sheet1
Inoculums:
T4	2000
D39	600
6A10	1300
7F	2000
19F (BHN97)	2000
23F	2500
WU2	1000
AMQ16	1250
EF3030	1620
T4ply	1230
Strain	Mouse #	6 hours	12 hours	18 hours	24 hours	30 hours	36 hours	48 hours	72 hours
T4	1	9000	2600000	1600000	20000000	70000000
	2	0	0	0	0	0
	3	0	1400000	1300000	2700000	31200000
D39	1	1000	17000	400000	2700000	90000000
	2	0	44000	20000000	260000000	720000000
	3	0	11000	20000000	11000000	210000000
6A10	1	2000	58000	800000	3200000	12100000
	2	3000	800000	1900000	40000000	50000000
	3	6000	700000	1300000	30000000	420000000
7F	1	1000	2000	29000	3000	0	0	0	0
	2	0	3000	36000	1000	0	0	0	0
	3	0	39000	0	0	0	0	0	0
19F (BHN97)	1	0	0	0	0	0	0	0	0
	2	0	0	0	0	0	0	0	0
	3	0	0	0	0	0	0	0	0
23F	1	0	0	0	0	0	0	0	0
	2	0	0	0	0	0	0	0	0
	3	0	0	0	0	0	0	0	0
WU2 (Serotype 3)	1	0	24000	900000	3900000	40000000	340000000
	2	0	22000	500000	4400000	30000000	310000000
	3	0	26000	700000	5400000	130000000	690000000
AMQ16 (Serotype 5)	1	1000	1000	0	0	0	2000	0	0
	2	0	1000	1000	1000	0	0	1000	6000
	3	0	0	1000	1000	0	1000	5000	6000
EF3030 (Serotype 19F)	1	0	0	0	0	0	0	0	0
	2	0	0	0	0	0	0	0	0
	3	0	0	0	0	0	0	0	0
T4 ply	1	4000	600000	158000	300000	0
	2	4000	1700000	1000000	3400000	2100000
	3	12000	1800000	900000	4900000	12400000
Strain	Mouse #	6 hours	12 hours	18 hours	24 hours	30 hours	36 hours	48 hours	72 hours
T4	1	3.95424	6.41497	6.20412	7.30103	7.8451
	2	0	0	0	0	0
	3	0	6.14613	6.11394	6.43136	7.49415
D39	1	3	4.23045	5.60206	6.43136	7.95424
	2	0	4.64345	7.30103	8.41497	8.85733
	3	0	4.04139	7.30103	7.04139	8.32222
6A10	1	3.30103	4.76343	5.90309	6.50515	7.08279
	2	3.47712	5.90309	6.27875	7.60206	7.69897
	3	3.77815	5.8451	6.11394	7.47712	8.62325
7F	1	3	3.30103	4.4624	3.47712	0	0	0	0
	2	0	3.47712	4.5563	3	0	0	0	0
	3	0	4.59106	0	0	0	0	0	0
19F (BHN97)	1	0	0	0	0	0	0	0	0
	2	0	0	0	0	0	0	0	0
	3	0	0	0	0	0	0	0	0
23F	1	0	0	0	0	0	0	0	0
	2	0	0	0	0	0	0	0	0
	3	0	0	0	0	0	0	0	0
WU2 (Serotype 3)	1	0	4.38021	5.95424	6.59106	7.60206	8.53148
	2	0	4.34242	5.69897	6.64345	7.47712	8.49136
	3	0	4.41497	5.8451	6.73239	8.11394	8.83885
AMQ16 (Serotype 5)	1	3	3	0	0	0	3.30103	0	0
	2	0	3	3	3	0	0	3	3.77815
	3	0	0	3	3	0	3	3.69897	3.77815
EF3030 (Serotype 19F)	1	0	0	0	0	0	0	0	0
	2	0	0	0	0	0	0	0	0
	3	0	0	0	0	0	0	0	0
T4 ply	1	3.60206	5.77815	5.19866	5.47712	0
	2	3.60206	6.23045	6	6.53148	6.32222
	3	4.07918	6.25527	5.95424	6.6902	7.09342
